# Supplementary material for: Viruses of free-roaming and hunting dogs in Uganda show elevated prevalence, richness and abundance across a gradient of contact with wildlife
Source: J Gen Virol. 2024 Jul 24;105(7):002011. doi: 10.1099/jgv.0.002011 (PMC11316573; doi:10.1099/jgv.0.002011)
Supplement: Uncited Table S1. [file jgv-105-02011-s002.xlsx]

## Sheet: Table S1
Table S1: Viruses identified in blood of domestic dogs from three districts in Uganda
Virus	Abbrev	Contig length (NT)	Coverage	Accessiona	Closest match (source, location, year, accession)b	Genome	Familyb	Genusb	E-valueb	% ID (NT)b	Prevalence (%)	Districtc
Ucalufa virus 1	UCLFV-1	816	2.05388	PP105463	Nayun tick torquevirus (Rhipicephalus sp. tick, China, 2011, KP141758)	ssDNA (circular)	Anelloviridae	Thetatorquevirus	0	89.95	11.6	B, K, W
Ucalufa virus 2	UCLFV-2	1888	3.5461	PP105464	Torque teno Tadarida brasiliensis virus 2 (Mexican free-tailed bat, Argentina, 2017, OL704857)	ssDNA (circular)	Anelloviridae	Thetatorquevirus	0	87.69	23.1	B, K, W
Ucalufa virus 3	UCLFV-3	619	4.02837	PP105465	Nayun tick torquevirus (Rhipicephalus sp. tick, China, 2011, KP141758)	ssDNA (circular)	Anelloviridae	Thetatorquevirus	8e-151	97.53	6.7	B, K
Ucalufa virus 4	UCLFV-4	1903	17.9107	PP105466	Paguma larvata torque teno virus (palm civet, Japan, 2015, NC_076177)	ssDNA (circular)	Anelloviridae	unclassified	5e-134	69	37.1	B, K, W
Ucalufa virus 5	UCLFV-5	1507	17.8382	PP105467	Dog torquevirus 5 (dog, Brazil, 2015, MH719201)	ssDNA (circular)	Anelloviridae	Thetatorquevirus	1e-122	82.52	9.1	B
Ucalufa virus 6	UCLFV-6	969	2.27462	PP105468	Nayun tick torquevirus (Rhipicephalus sp. tick, China, 2011, KP141758)	ssDNA (circular)	Anelloviridae	Thetatorquevirus	2e-98	71.17	4.3	B
Ucalufa virus 7	UCLFV-7	978	3.1506	PP105469	Nayun tick torquevirus (Rhipicephalus sp. tick, China, 2011, KP141758)	ssDNA (circular)	Anelloviridae	Thetatorquevirus	1e-94	73.62	23.1	B, K, W
Ucalufa virus 8	UCLFV-8	1141	2.84162	PP105470	Nayun tick torquevirus (Rhipicephalus sp. tick, China, 2011, KP141758)	ssDNA (circular)	Anelloviridae	Thetatorquevirus	3e-94	76.33	23.1	B, K, W
Ucalufa virus 9	UCLFV-9	1719	7.97476	PP105471	Dog torquevirus9286 (dog, Brazil, 2015, MH729080)	ssDNA (circular)	Anelloviridae	Thetatorquevirus	2e-81	97.85	29.7	B, K, W
Ucalufa virus 10	UCLFV-10	1882	5.60372	PP105472	Nayun tick torquevirus (Rhipicephalus sp. tick, China, 2011, KP141758)	ssDNA (circular)	Anelloviridae	Thetatorquevirus	8e-75	66.44	26.3	B, W
Ucalufa virus 11	UCLFV-11	2399	4.95051	PP105473	Nayun tick torquevirus (Rhipicephalus sp. tick, China, 2011, KP141758)	ssDNA (circular)	Anelloviridae	Thetatorquevirus	9e-68	67.67	54.8	B, K, W
Ucalufa virus 12	UCLFV-12	985	2.26344	PP105474	Nayun tick torquevirus (Rhipicephalus sp. tick, China, 2011, KP141758)	ssDNA (circular)	Anelloviridae	Thetatorquevirus	6e-61	70.16	6.7	B
Ucalufa virus 13	UCLFV-13	891	3.95574	PP105475	Nayun tick torquevirus (Rhipicephalus sp. tick, China, 2011, KP141758)	ssDNA (circular)	Anelloviridae	Thetatorquevirus	3e-58	70.99	20	B, K
Ucalufa virus 14	UCLFV-14	1164	2.30207	PP105476	Dog torquevirus 6108 (dog, Brazil, 2015, MH727539)	ssDNA (circular)	Anelloviridae	Thetatorquevirus	1e-57	85.51	9.1	B, W
Ucalufa virus 15	UCLFV-15	780	1.33793	PP105477	Nayun tick torquevirus (Rhipicephalus sp. tick, China, 2011, KP141758)	ssDNA (circular)	Anelloviridae	Thetatorquevirus	6e-53	74.22	4.3	B
Ucalufa virus 16	UCLFV-16	2148	4.59723	PP105478	Tick associated torque teno virus (American dog tick, USA, 2016, NC_076184)	ssDNA (circular)	Anelloviridae	Thetatorquevirus	2e-49	67.27	26.3	B, K, W
Ucalufa virus 17	UCLFV-17	534	3.21503	PP105479	Nayun tick torquevirus (Rhipicephalus sp. tick, China, 2011, KP141758)	ssDNA (circular)	Anelloviridae	Thetatorquevirus	1e-48	73.14	6.7	B, K
Ucalufa virus 18	UCLFV-18	917	4.49652	PP105480	Nayun tick torquevirus (Rhipicephalus sp. tick, China, 2011, KP141758)	ssDNA (circular)	Anelloviridae	Thetatorquevirus	2e-42	69.38	11.6	B
Ucalufa virus 19	UCLFV-19	2393	6	PP105481	Cerdocyon thous torque teno virus 1 (crab-eating fox, Brazil, 2019, MT010254)	ssDNA (circular)	Anelloviridae	Thetatorquevirus	1e-35	66.23	11.6	B, W
Ucalufa virus 20	UCLFV-20	1178	3.52983	PP105482	Nayun tick torquevirus (Rhipicephalus sp. tick, China, 2011, KP141758)	ssDNA (circular)	Anelloviridae	Thetatorquevirus	5e-30	69.04	4.3	B
Ucalufa virus 21	UCLFV-21	850	6.80377	PP105483	Cerdocyon thous torque teno virus 2 (crab-eating fox, Brazil, 2019, MT010525)	ssDNA (circular)	Anelloviridae	Thetatorquevirus	1e-22	65.67	33.3	B, K
Ucalufa virus 22	UCLFV-22	1322	2.66851	PP105484	Dog torquevirus 5 (dog, Brazil, 2015, MH719201)	ssDNA (circular)	Anelloviridae	Thetatorquevirus	1e-21	72.97	26.3	B, K, W
Ucalufa virus 23	UCLFV-23	2467	11.8201	PP105485	Cerdocyon thous torque teno virus 3 (crab-eating fox, Brazil, 2019, MT010526)	ssDNA (circular)	Anelloviridae	Thetatorquevirus	5e-21	63.79	20	B, K
Ucalufa virus 24	UCLFV-24	892	3.49462	PP105486	Nayun tick torquevirus (Rhipicephalus sp. tick, China, 2011, KP141758)	ssDNA (circular)	Anelloviridae	Thetatorquevirus	3e-20	73.74	6.7	B
Ucalufa virus 25	UCLFV-25	809	13.1273	PP105487	Cerdocyon thous torque teno virus 3 (crab-eating fox, Brazil, 2019, MT010526)	ssDNA (circular)	Anelloviridae	Thetatorquevirus	9e-20	67.84	20	B, K, W
Ucalufa virus 26	UCLFV-26	1142	2.64765	PP105488	Cerdocyon thous torque teno virus 3 (crab-eating fox, Brazil, 2019, MT010526)	ssDNA (circular)	Anelloviridae	Thetatorquevirus	4e-19	72.95	26.3	B, K
Ucalufa virus 27	UCLFV-27	692	1.81947	PP105489	Cerdocyon thous torque teno virus 3 (crab-eating fox, Brazil, 2019, MT010526)	ssDNA (circular)	Anelloviridae	Thetatorquevirus	3e-18	66.9	11.6	B
Ucalufa virus 28	UCLFV-28	955	4.68333	PP105490	Cerdocyon thous torque teno virus 3 (crab-eating fox, Brazil, 2019, MT010526)	ssDNA (circular)	Anelloviridae	Thetatorquevirus	5e-17	71.92	45.5	B, K
Ucalufa virus 29	UCLFV-29	1536	7.18298	PP105491	Cerdocyon thous torque teno virus 2 (crab-eating fox, Brazil, 2019, MT010525)	ssDNA (circular)	Anelloviridae	Thetatorquevirus	3e-15	64.08	92	B, K, W
Ucalufa virus 30	UCLFV-30	1010	4.29738	PP105492	Nayun tick torquevirus (Rhipicephalus sp. tick, China, 2011, KP141758)	ssDNA (circular)	Anelloviridae	Thetatorquevirus	5e-15	79.17	33.3	B, K, W
Ucalufa virus 31	UCLFV-31	831	6.29639	PP105493	Cerdocyon thous torque teno virus 3 (crab-eating fox, Brazil, 2019, MT010526)	ssDNA (circular)	Anelloviridae	Thetatorquevirus	8e-14	63.11	37.1	B, K
Ucalufa virus 32	UCLFV-32	658	1.22554	PP105494	Cerdocyon thous torque teno virus 3 (crab-eating fox, Brazil, 2019, MT010526)	ssDNA (circular)	Anelloviridae	Thetatorquevirus	2e-13	70	9.1	B
Ucalufa virus 33	UCLFV-33	747	1.62861	PP105495	Nayun tick torquevirus (Rhipicephalus sp. tick, China, 2011, KP141758)	ssDNA (circular)	Anelloviridae	Thetatorquevirus	3e-13	74.32	17.1	B, K
Ucalufa virus 34	UCLFV-34	513	4.02837	PP105496	Nayun tick torquevirus (Rhipicephalus sp. tick, China, 2011, KP141758)	ssDNA (circular)	Anelloviridae	Thetatorquevirus	5e-13	74.63	4.3	B
Ucalufa virus 35	UCLFV-35	1270	8.31934	PP105497	Cerdocyon thous torque teno virus 1 (crab-eating fox, Brazil, 2019, MT010254)	ssDNA (circular)	Anelloviridae	Thetatorquevirus	1e-12	65.64	50	B, K
Ucalufa virus 36	UCLFV-36	819	3.03665	PP105498	Nayun tick torquevirus (Rhipicephalus sp. tick, China, 2011, KP141758)	ssDNA (circular)	Anelloviridae	Thetatorquevirus	4e-11	77.06	11.6	B, K, W
Ucalufa virus 37	UCLFV-37	514	0.906318	PP105499	Cerdocyon thous torque teno virus 1 (crab-eating fox, Brazil, 2019, MT010254)	ssDNA (circular)	Anelloviridae	Thetatorquevirus	3e-05	72.73	4.3	B
Ucalufa virus 38	UCLFV-38	2079	5.58251	PP105500	Lycaloplex gymnocerous torque teno virus 2 (pampas fox, Brazil, 2017, MT010530)	ssDNA (circular)	Anelloviridae	unclassified	3e-174	70.3	71.4	B, K, W
Ucalufa virus 39	UCLFV-39	657	2.56312	PP105501	Lycaloplex gymnocerous torque teno virus 2 (pampas fox, Brazil, 2017, MT010530)	ssDNA (circular)	Anelloviridae	unclassified	6e-97	72.53	11.6	B, K
Ucalufa virus 40	UCLFV-40	514	1.79085	PP105502	Lycaloplex gymnocerous torque teno virus 2 (pampas fox, Brazil, 2017, MT010530)	ssDNA (circular)	Anelloviridae	unclassified	4e-64	79.47	11.6	B, K, W
Ucalufa virus 41	UCLFV-41	580	1.24952	PP105503	Lycaloplex gymnocerous torque teno virus 2 (pampas fox, Brazil, 2017, MT010530)	ssDNA (circular)	Anelloviridae	unclassified	8e-63	71.06	11.6	B, K
Ucalufa virus 42	UCLFV-42	755	3.28571	PP105504	Red fox Torque teno virus 2 (red fox, Japan, 2022, LC743589)	ssDNA (circular)	Anelloviridae	Thetatorquevirus	1e-14	70.14	9.1	B, K
Canine bocavirus 3	CnBoV3	1193	2.65026	PP105505	Canine bocavirus 3 (dog, USA, 2011, NC_076995)	ssDNA (linear)	Parvoviridae	Bocaparvovirus	0	99.33	4.3	B
Ucalufa virus 43	UCLFV-43	4713	25.9188	PP105506	Sesavirus CSL10358 (sea lion, USA, 2013, NC_026251)	ssDNA (linear)	Parvoviridae	Copiparvovirus	7e-31	69.46	4.3	B
Protoparvovirus carnivoran 1	CPV	582	2.00949	PP105507	Protoparvovirus carnivoran 1 (dog, Italy, 2018, OP588012)	ssDNA (linear)	Parvoviridae	Protoparvovirus	0	100	2.1	B
Ucalufa virus 44	UCLFV-44	1715	2.74612	PP105508d	Orbivirus sp. (bat, China, 2015, MH144553)	dsRNA (segmented)	Sedoreoviridae	Orbivirus	4e-85	70.98	17.1	B, K
a GenBank accession number of viral sequence from this study
b Closest match, family, genus, E-value, and percent identity (nucleotide, to the closest match) were identified by querying the ORF1 (Anellovridae), NS1 (Parvoviridae), or VP3 (T2) (Sedoreoviridae) gene sequence against the NCBI nonredundant nucleotide database using BLAST.
c District(s) in which each virus was detected (B:Bundibudgyo; K:Kabarole; W:Wakiso)
d A partial sequence of the segment containing the orbivirus VP1 gene was also uploaded to GenBank under accession PP105509.
